# Supplementary material for: Identification of individual components of a commercial wheat germ acid phosphatase preparation
Source: PLoS One. 2021 Mar 22;16(3):e0248717. doi: 10.1371/journal.pone.0248717 (PMC7984616; doi:10.1371/journal.pone.0248717)
Supplement: S1 File — (XLSX) [file pone.0248717.s001.xlsx]

## Sheet: Sheet1
#	Identified Proteins (343)	Accession Number	Molecular Weight	Protein Grouping Ambiguity	Spectrum Count
1	TraesCS4D02G206600.1	13635	72 kDa	TRUE	121
2	TraesCS4A02G098600.2	94762	72 kDa	TRUE	120
3	TraesCS4B02G205700.1	39312	72 kDa	TRUE	120
4	TraesCS4B02G393500.1	4183 (+1)	61 kDa	TRUE	103
5	TraesCSU02G032700.1	73334 (+2)	61 kDa	TRUE	94
6	TraesCS5A02G554200.1	31769	59 kDa	TRUE	91
7	TraesCS1D02G284000.2	90509 (+1)	71 kDa	TRUE	92
8	TraesCS1B02G101100.1	5723	38 kDa	TRUE	72
9	TraesCS1A02G083800.1	1988	38 kDa	TRUE	70
10	TraesCS5B02G012100.3	9831	48 kDa	TRUE	65
11	TraesCS5A02G014500.1	6913	48 kDa	TRUE	64
12	TraesCS5B02G012300.2	97286	48 kDa	TRUE	64
13	TraesCS1D02G084900.1	90674	38 kDa	TRUE	66
14	TraesCS2B02G374700.1	108600 (+3)	71 kDa	TRUE	62
15	TraesCS6B02G213700.1	29510	98 kDa	FALSE	50
16	TraesCS1D02G379300.1	22862	73 kDa	TRUE	47
17	TraesCS6A02G182500.1	46822	99 kDa	FALSE	47
18	TraesCS5A02G024900.2	12337 (+2)	89 kDa	TRUE	47
19	TraesCS1B02G392700.1	94306	74 kDa	TRUE	48
20	TraesCS2D02G136500.1	125751	57 kDa	TRUE	42
21	TraesCS1A02G372700.1	111787	73 kDa	TRUE	39
22	TraesCS2B02G157800.2	35924	57 kDa	TRUE	39
23	TraesCS4A02G294100.3	9105 (+2)	99 kDa	FALSE	39
24	TraesCS2A02G134300.1	32575	57 kDa	TRUE	39
25	TraesCS1D02G420500.1	239 (+1)	35 kDa	TRUE	35
26	TraesCS6D02G281600.2	64767	83 kDa	TRUE	33
27	TraesCS5A02G353700.1	107142 (+1)	52 kDa		33
28	TraesCS4B02G014700.1	12528 (+1)	84 kDa	TRUE	31
29	TraesCS2B02G553100.1	52607	82 kDa	TRUE	31
30	TraesCS4D02G035200.1	27567	93 kDa	TRUE	31
31	TraesCS2D02G525300.1	77290	82 kDa	TRUE	30
32	TraesCS7A02G369700.1	10331 (+3)	33 kDa	TRUE	29
33	TraesCS4B02G037900.1	74765 (+1)	96 kDa	TRUE	29
34	TraesCS2D02G425400.1	26611	34 kDa	TRUE	28
35	TraesCS2B02G447800.1	36516	34 kDa	TRUE	27
36	TraesCS6A02G383800.1	129620 (+1)	54 kDa	TRUE	26
37	TraesCS3D02G467300.1.cds1	49444	41 kDa	TRUE	25
38	TraesCS4D02G098400.1	55773	57 kDa	TRUE	27
39	TraesCS6D02G368800.1	31197	53 kDa	TRUE	26
40	TraesCS1B02G172400.1	42505	35 kDa		24
41	TraesCS3B02G514800.1.cds1	22685	41 kDa	TRUE	24
42	TraesCS4B02G101800.3	18869 (+1)	56 kDa	TRUE	25
43	TraesCS2A02G427300.1	18030	34 kDa	TRUE	23
44	TraesCS5B02G382300.1	36875	97 kDa		23
45	TraesCS1D02G369200.1	121858	23 kDa	TRUE	21
46	TraesCS5B02G405200.3	29053 (+1)	92 kDa		21
47	TraesCS1A02G421600.1.cds1	29959	48 kDa	TRUE	21
48	TraesCS3A02G305400.1	78615	43 kDa	TRUE	21
49	TraesCS4A02G020000.1	92138	48 kDa	TRUE	21
50	Tax_Id=9606 Gene_Symbol=ALB Isoform 1 of Serum albumin precursor	IPI:CON_00745872.2|SWISS-PROT:P02768-1 (+1)	69 kDa	TRUE	23
51	Trypsin - Sus scrofa (Pig).	IPI:CON_Trypsin|SWISS-PROT:P00761|TRYP_PIG	24 kDa		21
52	TraesCS1D02G429600.1.cds1	75935	48 kDa	TRUE	21
53	TraesCS4B02G041200.1	103436	66 kDa	TRUE	20
54	TraesCS2D02G195400.2	35594 (+1)	43 kDa	TRUE	20
55	TraesCS4B02G205600.1	35926	15 kDa	TRUE	21
56	TraesCS4D02G220800.1	47443 (+1)	92 kDa	TRUE	21
57	TraesCS4D02G282400.1	93506	46 kDa	TRUE	20
58	TraesCS3B02G331100.1	110372	50 kDa	TRUE	20
59	TraesCS5B02G129700.2	133202	69 kDa	TRUE	21
60	TraesCS7D02G548000.1	121126	86 kDa	TRUE	19
61	TraesCS3D02G272000.1	35914	28 kDa		20
62	TraesCS4D02G206500.1	45037	?	TRUE	19
63	TraesCS2B02G214000.3	97085 (+2)	45 kDa	TRUE	19
64	TraesCS4A02G098700.1	74496	15 kDa	TRUE	19
65	TraesCS4B02G278900.1	106929	60 kDa	TRUE	18
66	TraesCS3D02G432600.1	18408 (+1)	44 kDa		19
67	TraesCS3D02G296700.2	24899 (+1)	66 kDa	TRUE	19
68	TraesCS2A02G192100.2	37195 (+1)	43 kDa	TRUE	18
69	TraesCS5A02G168500.1	46332 (+1)	109 kDa		19
70	TraesCS5D02G250600.1	80562	26 kDa		19
71	TraesCS1A02G364000.1	21381	23 kDa	TRUE	18
72	TraesCS4D02G038600.1	48259	66 kDa	TRUE	18
73	TraesCS4D02G277400.1	51914	60 kDa	TRUE	18
74	TraesCS1D02G046400.1	106767	38 kDa	TRUE	18
75	TraesCS1B02G230300.1	114978	17 kDa	TRUE	19
76	TraesCS7D02G442500.1	122781 (+1)	40 kDa		18
77	TraesCS1A02G295600.1	41617	73 kDa	TRUE	18
78	TraesCS3D02G467600.1.cds1	51502	42 kDa	TRUE	18
79	TraesCS5A02G388300.1	58670	67 kDa	TRUE	18
80	TraesCS7D02G031800.1.cds1	105164	32 kDa	TRUE	16
81	TraesCS5B02G022300.1	106561 (+1)	33 kDa		16
82	TraesCS7A02G396100.1	128640	35 kDa	TRUE	16
83	TraesCS7B02G197000.2	27574	47 kDa	TRUE	16
84	TraesCS3B02G265000.1	53115	35 kDa	TRUE	18
85	TraesCS4A02G116000.2	62001 (+1)	50 kDa		16
86	TraesCS1B02G059000.1	53051	38 kDa	TRUE	17
87	TraesCS7B02G298100.1	65590	35 kDa	TRUE	16
88	TraesCS1A02G217200.1	123274	17 kDa	TRUE	18
89	TraesCS2D02G371800.1.cds1	21527	17 kDa	TRUE	17
90	TraesCS4A02G130800.2	102322 (+3)	40 kDa	TRUE	16
91	TraesCS2B02G392500.1.cds1	124186	22 kDa	TRUE	16
92	TraesCS6B02G387000.1	37992 (+3)	87 kDa		15
93	TraesCSU02G135100.2	71903 (+1)	47 kDa	TRUE	15
94	TraesCS1B02G104500.1	82671	52 kDa	TRUE	16
95	TraesCS4A02G009600.1.cds1	109282	50 kDa	TRUE	14
96	TraesCS5A02G458700.2	84628 (+1)	42 kDa		14
97	TraesCS6D02G000200.1.cds1	106221	17 kDa		13
98	TraesCS3A02G510600.1	114170	39 kDa	TRUE	13
99	TraesCS2A02G548000.1	18015 (+1)	44 kDa		13
100	TraesCS5A02G424100.1.cds1	46765	25 kDa	TRUE	13
101	TraesCS7A02G286200.1	68824	64 kDa		13
102	Tax_Id=9606 Gene_Symbol=KRT1 Keratin, type II cytoskeletal 1	IPI:CON_00220327.3|SWISS-PROT:P04264	66 kDa	TRUE	13
103	TraesCS1A02G404500.1	101545 (+2)	54 kDa		12
104	TraesCS3A02G391100.1	116897	39 kDa	TRUE	13
105	TraesCS4B02G169700.1	12078	56 kDa	TRUE	12
106	TraesCS5D02G425800.1	20285	43 kDa	TRUE	12
107	TraesCS7D02G329500.1	26785	46 kDa	TRUE	12
108	TraesCS5D02G399000.1	28441 (+2)	71 kDa	TRUE	12
109	TraesCS5B02G509100.1	38659	40 kDa	TRUE	12
110	TraesCS3A02G103900.1	52572	52 kDa		12
111	TraesCS4B02G161300.1	64670	29 kDa	TRUE	12
112	TraesCS5D02G335100.1	98927 (+1)	60 kDa	TRUE	13
113	(Bos taurus) Bovine serum albumin precursor	IPI:CON_00708398.1|SWISS-PROT:P02769	69 kDa	TRUE	13
114	TraesCS4A02G129100.1	42074	37 kDa	TRUE	13
115	TraesCS2B02G381600.1	67044	14 kDa	TRUE	12
116	TraesCS4A02G135500.1	33844	55 kDa	TRUE	12
117	TraesCS1D02G087600.1	101509	52 kDa	TRUE	13
118	TraesCS3D02G517000.1	2350	39 kDa	TRUE	12
119	TraesCS4A02G112300.1	112959 (+1)	28 kDa	TRUE	11
120	TraesCS2A02G282900.1	126713 (+1)	34 kDa		11
121	TraesCS5D02G368900.1	21627	43 kDa	TRUE	11
122	TraesCS3D02G404000.1	57444	58 kDa		11
123	TraesCS4D02G177500.1	58317	37 kDa	TRUE	11
124	TraesCS7A02G089700.1	66072	37 kDa	TRUE	11
125	TraesCS2D02G361400.1	68189	13 kDa	TRUE	11
126	TraesCS1B02G263100.1.cds1	72799	45 kDa	TRUE	11
127	TraesCS5B02G426400.1.cds1	75089	25 kDa	TRUE	12
128	TraesCS2B02G122900.1	91882	48 kDa	TRUE	11
129	TraesCS1D02G369400.1	1789	19 kDa	TRUE	11
130	TraesCS5D02G509100.1	51008	40 kDa	TRUE	11
131	TraesCS4D02G171800.1	25804	55 kDa	TRUE	11
132	TraesCS3B02G578000.1	15015	39 kDa	TRUE	11
133	TraesCS3D02G461400.1.cds1	101649	45 kDa	TRUE	10
134	TraesCS5A02G372100.1	121786 (+1)	51 kDa	TRUE	10
135	TraesCS3D02G192100.1	48343	43 kDa	TRUE	12
136	TraesCS3A02G188700.1	66061	42 kDa	TRUE	10
137	TraesCS2A02G577600.1	85352	42 kDa		10
138	TraesCS3B02G510300.1.cds1	76887	44 kDa	TRUE	10
139	TraesCS4A02G163700.1	61498	27 kDa	TRUE	10
140	TraesCS3B02G577900.1	38939	41 kDa	TRUE	11
141	TraesCS3B02G423200.1	4278 (+2)	39 kDa	TRUE	11
142	TraesCS5D02G152100.1	104248 (+3)	71 kDa		9
143	TraesCS5A02G194100.3	128360 (+1)	102 kDa	FALSE	9
144	TraesCS1A02G133100.1	21384 (+1)	72 kDa	TRUE	9
145	TraesCS3D02G394300.1.cds1	35799	60 kDa		9
146	TraesCS6A02G373900.1	59531	34 kDa	TRUE	9
147	TraesCS2D02G228900.1	60168 (+1)	46 kDa		9
148	TraesCSU02G026500.1.cds1	91322	33 kDa	TRUE	10
149	Tax_Id=9606 Gene_Symbol=KRT9 Keratin, type I cytoskeletal 9	IPI:CON_00019359.3|SWISS-PROT:P35527	62 kDa		9
150	TraesCS4A02G235700.1	118736 (+1)	43 kDa	TRUE	9
151	TraesCS7A02G265200.1	101084	35 kDa	TRUE	8
152	TraesCS5A02G106200.2	101907 (+1)	74 kDa		8
153	TraesCS1B02G330000.1.cds1	106917	25 kDa	TRUE	8
154	TraesCS2A02G297500.1	109092 (+1)	28 kDa		8
155	TraesCS1A02G224500.1	117968 (+2)	10 kDa	TRUE	8
156	TraesCS1A02G148000.2	1246 (+2)	58 kDa		8
157	TraesCS2B02G220000.1	130411 (+2)	34 kDa		8
158	TraesCS5D02G027600.1	130730	34 kDa		8
159	TraesCS2D02G069300.2	132028 (+2)	26 kDa	TRUE	8
160	TraesCS2A02G121200.1	21836 (+1)	16 kDa		8
161	TraesCS1B02G237400.1	28370 (+1)	17 kDa	TRUE	8
162	TraesCS5D02G381600.1	51210 (+1)	50 kDa	TRUE	8
163	TraesCS3D02G095700.1.cds1	59372 (+1)	17 kDa	TRUE	8
164	TraesCS5B02G404600.1.cds1	60454 (+1)	79 kDa		8
165	TraesCS3D02G440600.1	75657	57 kDa	TRUE	8
166	TraesCS2A02G468200.1	82016	64 kDa	TRUE	8
167	TraesCS3B02G217900.1	28211	43 kDa	TRUE	8
168	TraesCS2B02G083800.1	28892	27 kDa	TRUE	8
169	TraesCS1D02G317300.1.cds1	41633	25 kDa	TRUE	8
170	TraesCS3B02G565200.1.cds1	100054 (+6)	53 kDa		7
171	TraesCS3D02G379300.2	101065 (+1)	94 kDa	TRUE	7
172	TraesCS1D02G161900.1	108523 (+5)	45 kDa	TRUE	7
173	TraesCS1D02G163800.1	117233 (+1)	61 kDa	TRUE	7
174	TraesCS6D02G258600.1	120946 (+1)	35 kDa	TRUE	7
175	TraesCS3A02G533800.1	127827	47 kDa	TRUE	8
176	TraesCS6A02G215900.2	15	?		7
177	TraesCS6D02G098400.1	24672 (+2)	54 kDa		7
178	TraesCS5B02G015500.1.cds1	37164	24 kDa		7
179	TraesCS1B02G381800.1	45723	20 kDa	TRUE	7
180	TraesCS1D02G242300.1	46611	18 kDa	TRUE	7
181	TraesCS2B02G526700.1	47973	39 kDa	TRUE	7
182	TraesCS2D02G348800.1	49129	29 kDa		7
183	TraesCS2B02G050000.1	63347	34 kDa		7
184	TraesCS7D02G534700.1.cds1	70595	28 kDa	TRUE	7
185	TraesCS3D02G073000.1	71752	27 kDa	TRUE	7
186	TraesCS7D02G066400.1.cds1	108011 (+3)	39 kDa	TRUE	7
187	TraesCS5B02G374200.3	1615 (+1)	48 kDa	TRUE	7
188	TraesCS1A02G175500.1	5985	62 kDa	TRUE	7
189	TraesCS3D02G237400.1.cds1	115132	8 kDa		6
190	TraesCS2A02G290800.1	120977	34 kDa		6
191	TraesCS7A02G257100.1	123564	62 kDa	TRUE	6
192	TraesCS6A02G042600.1	130848 (+2)	73 kDa	TRUE	6
193	TraesCS6B02G148200.1	132565 (+1)	32 kDa		6
194	TraesCS5A02G429600.1	2205	53 kDa		6
195	TraesCS1D02G081200.1	30907 (+1)	25 kDa		6
196	TraesCS7B02G434100.1	31709 (+2)	55 kDa		6
197	TraesCS1D02G046100.1	40534 (+1)	60 kDa	TRUE	7
198	TraesCS2A02G324800.1	48892	62 kDa		7
199	TraesCS3B02G337400.1	61339	57 kDa	TRUE	6
200	TraesCS1D02G148000.1	6976	19 kDa		6
201	TraesCS7D02G428800.1.cds1	84848	17 kDa	TRUE	7
202	TraesCS4A02G166900.1	58637 (+3)	42 kDa	TRUE	6
203	TraesCS3B02G111100.1.cds1	29189	16 kDa	TRUE	6
204	TraesCS1D02G206300.1.cds1	23409 (+1)	8 kDa		6
205	TraesCS1B02G237500.1	3629	10 kDa	TRUE	6
206	TraesCS3B02G610600.1	14803	47 kDa	TRUE	6
207	TraesCS4D02G063100.1	31773	41 kDa	TRUE	6
208	TraesCS7B02G337800.1.cds1	62136	15 kDa	TRUE	7
209	TraesCS5A02G143600.5	102359 (+4)	100 kDa	TRUE	6
210	TraesCS6D02G066700.1.cds1	104310 (+1)	18 kDa		5
211	TraesCS3D02G160800.1	105523 (+1)	35 kDa		5
212	TraesCS2D02G276000.1	105956 (+3)	61 kDa	TRUE	5
213	TraesCS2B02G248100.1	107190 (+2)	19 kDa		6
214	TraesCS1A02G444300.1	113051 (+2)	26 kDa		5
215	TraesCS6D02G242400.1	11673 (+2)	43 kDa		5
216	TraesCS4D02G240300.1	118930	57 kDa	TRUE	5
217	TraesCS5B02G523300.1.cds1	128822	75 kDa		6
218	TraesCS1A02G283000.2	13498 (+1)	45 kDa	TRUE	5
219	TraesCS5A02G483300.1	5095 (+2)	114 kDa		5
220	TraesCS7A02G019400.1	58751 (+2)	56 kDa		5
221	TraesCS7B02G022300.1	64971 (+4)	40 kDa	TRUE	5
222	TraesCS1B02G202000.1	73055	56 kDa		5
223	TraesCS7D02G224000.1	73580	35 kDa	TRUE	5
224	TraesCS4A02G297800.1	88447	15 kDa		5
225	TraesCS3A02G189400.2	108618 (+8)	67 kDa		5
226	TraesCS5D02G431100.1	131102	12 kDa	TRUE	5
227	TraesCS2D02G538300.1	21212 (+1)	25 kDa		5
228	TraesCS4A02G250900.1	45223	44 kDa	TRUE	5
229	TraesCS1B02G150200.1	103062 (+2)	37 kDa	TRUE	5
230	TraesCS1A02G242400.1	64296	18 kDa	TRUE	5
231	TraesCS5A02G554300.1.cds1	111455	10 kDa	TRUE	4
232	TraesCS3D02G179800.4	118580 (+7)	119 kDa	TRUE	4
233	TraesCS6A02G238500.1	132858	55 kDa		4
234	TraesCS4D02G241900.2	24403 (+4)	52 kDa		4
235	TraesCS6A02G279400.2	30092 (+3)	36 kDa		4
236	TraesCS5B02G507100.1	33918	29 kDa		4
237	TraesCS2B02G529800.1	40779 (+2)	37 kDa		4
238	TraesCS7A02G240400.1	75545	27 kDa		4
239	TraesCS6D02G100500.1	127195 (+1)	37 kDa		5
240	TraesCS3D02G129500.1	13240 (+2)	34 kDa		4
241	TraesCS7A02G313100.2	112916 (+4)	36 kDa	TRUE	4
242	Tax_Id=9606 Gene_Symbol=KRT10 Keratin, type I cytoskeletal 10	IPI:CON_00009865.2|SWISS-PROT:P13645	60 kDa		4
243	TraesCS6B02G383800.1	77525 (+1)	17 kDa	TRUE	4
244	TraesCS3A02G498900.1.cds1	124410	47 kDa	TRUE	4
245	TraesCS5B02G441600.1	75901	26 kDa	TRUE	5
246	TraesCS2B02G226900.1.cds1	82466	36 kDa		4
247	TraesCS4A02G226100.3	82943 (+2)	53 kDa		4
248	TraesCS1D02G063900.1	16346 (+11)	12 kDa	TRUE	5
249	TraesCS1A02G331100.1	5046	49 kDa		4
250	TraesCS4B02G064200.1	55744	44 kDa	TRUE	4
251	TraesCS7A02G123100.1	27319	39 kDa	TRUE	4
252	TraesCS7D02G224200.1	119564 (+1)	38 kDa	TRUE	4
253	TraesCS6D02G333200.1	126967 (+3)	16 kDa	TRUE	4
254	TraesCS5D02G445900.1	100287	26 kDa	TRUE	4
255	TraesCS2D02G105100.1	128674 (+2)	71 kDa		3
256	TraesCS4D02G262800.3	110294 (+3)	77 kDa		3
257	TraesCS2B02G004100.1.cds1	11240 (+1)	21 kDa		4
258	TraesCS3D02G254100.1	21509 (+2)	23 kDa		3
259	TraesCS4D02G118900.1.cds1	83146	12 kDa	TRUE	3
260	TraesCS2D02G582900.1.cds1	70613 (+1)	36 kDa		3
261	TraesCS2D02G150600.1	109346 (+2)	11 kDa		3
262	TraesCS6A02G339400.1.cds1	117530	81 kDa		3
263	TraesCS7D02G142700.1	106263	56 kDa		3
264	TraesCS6B02G008200.1.cds1	83091	16 kDa		3
265	TraesCS3D02G338300.1	119117 (+2)	12 kDa		3
266	TraesCS4A02G213400.1	11007 (+2)	17 kDa		3
267	TraesCS1B02G059100.2	111380 (+2)	23 kDa		3
268	TraesCS4B02G031500.1	116155 (+2)	109 kDa		3
269	TraesCS1A02G099500.2	100588 (+8)	60 kDa		3
270	TraesCS4D02G326100.1.cds1	53616	13 kDa		3
271	TraesCS3B02G128700.1	11693 (+1)	56 kDa		4
272	TraesCS2D02G597000.1.cds1	107821	51 kDa	TRUE	3
273	TraesCS1B02G197900.1	108329 (+2)	65 kDa		4
274	TraesCS7A02G173500.1	119278	75 kDa		3
275	TraesCS5A02G100100.1	12125 (+7)	58 kDa		3
276	TraesCS3A02G329200.1	121044 (+2)	52 kDa		3
277	TraesCS3B02G131100.1	114268 (+8)	18 kDa		3
278	TraesCS2D02G154300.1	37123 (+1)	22 kDa	TRUE	3
279	TraesCS6B02G243700.2	120972 (+5)	35 kDa	TRUE	3
280	TraesCS4B02G328000.1.cds1	42470	16 kDa		3
281	TraesCS6A02G276700.1	23924	98 kDa		3
282	TraesCS6A02G102700.1	113090 (+3)	81 kDa		3
283	TraesCS3D02G034200.2	95669 (+1)	19 kDa		3
284	TraesCS5B02G098300.2	13516	19 kDa		4
285	TraesCS7A02G264500.1	27875 (+1)	47 kDa		3
286	TraesCS6D02G209200.2	107197 (+3)	42 kDa		3
287	TraesCS1D02G007700.1	106459	49 kDa		2
288	TraesCS2D02G368600.1	113267 (+2)	84 kDa		2
289	TraesCS3B02G433000.1	121801 (+2)	35 kDa		2
290	TraesCS3D02G232600.1	132027	21 kDa		2
291	TraesCS3B02G584700.1.cds1	38232	16 kDa	TRUE	2
292	TraesCS4D02G231400.1	56285	38 kDa		2
293	TraesCS6D02G061600.2	60063	29 kDa		2
294	TraesCS1B02G034200.1.cds1	66736 (+1)	8 kDa	TRUE	2
295	TraesCS2B02G404400.1	45466 (+2)	64 kDa		4
296	TraesCS5D02G310500.1	23324	38 kDa		3
297	TraesCS1A02G251100.1	116755 (+2)	42 kDa		2
298	TraesCS4B02G249400.1.cds1	28906	16 kDa		2
299	TraesCS2A02G426900.1	103861 (+2)	43 kDa		2
300	TraesCS5A02G074000.3	124144 (+1)	59 kDa		2
301	TraesCS1D02G335200.2	121919 (+3)	21 kDa		2
302	TraesCSU02G183900.1.cds1	35563 (+3)	26 kDa		3
303	TraesCS2B02G091300.1	126448	81 kDa		2
304	TraesCS4A02G051000.2	34806 (+7)	94 kDa		3
305	TraesCS3D02G158600.1.cds1	120481	16 kDa		3
306	TraesCS5D02G177300.1.cds1	13496	15 kDa		3
307	TraesCS3B02G379500.7	107661 (+10)	66 kDa		2
308	TraesCS1B02G273100.1	9063 (+1)	18 kDa	TRUE	2
309	TraesCS6A02G066400.1	21999 (+2)	26 kDa		2
310	TraesCS5B02G355800.1	26480	37 kDa		2
311	TraesCS5A02G216200.1	101042 (+2)	54 kDa		2
312	TraesCS5B02G502200.1	132839	39 kDa		2
313	TraesCS5A02G077000.1.cds1	64142 (+1)	22 kDa		2
314	TraesCS5B02G146000.1	39891	12 kDa	TRUE	3
315	TraesCS3B02G042800.1.cds1	101827 (+1)	36 kDa		2
316	TraesCS7B02G364700.2	101782 (+3)	102 kDa		2
317	TraesCS3B02G149100.1	48223 (+2)	92 kDa		3
318	TraesCS4A02G303300.1	80214 (+1)	46 kDa		2
319	TraesCS1D02G176700.2	42381 (+4)	55 kDa		2
320	TraesCS1A02G421200.1.cds1	36130	50 kDa		4
321	TraesCS2D02G117900.1	60777 (+3)	54 kDa		2
322	TraesCS7A02G370200.1	109369 (+5)	39 kDa		2
323	TraesCS5A02G043800.1	132689 (+1)	61 kDa		2
324	TraesCS4A02G333400.1	18643 (+1)	24 kDa		2
325	TraesCS2B02G308600.1	50504 (+2)	46 kDa		2
326	TraesCS7B02G266300.1	62443 (+4)	47 kDa		2
327	TraesCSU02G086600.1	117986 (+2)	67 kDa		2
328	TraesCS5A02G475500.2.cds1	10092 (+6)	30 kDa		2
329	TraesCS2B02G150700.1	23694	38 kDa		2
330	TraesCS1D02G270900.2	127217 (+3)	15 kDa		2
331	TraesCS7A02G371600.1.cds1	116164 (+1)	32 kDa		2
332	TraesCS3B02G041700.1	121722 (+2)	104 kDa		2
333	TraesCS4D02G301300.1.cds1	116446 (+1)	44 kDa		2
334	TraesCS2B02G341200.1	10355 (+3)	40 kDa		2
335	TraesCS2B02G184900.1	39379 (+2)	64 kDa		2
336	TraesCS3A02G046600.1	120768	25 kDa		2
337	TraesCS5D02G379300.1	107845 (+4)	14 kDa		2
338	TraesCS7D02G239200.1	131829 (+2)	27 kDa		2
339	TraesCS1B02G149500.1	57900	33 kDa		2
340	TraesCS1D02G265900.1	113829 (+2)	9 kDa		2
341	TraesCS5A02G097500.1.cds1	122037	9 kDa		2
342	TraesCS7D02G449300.1	1181 (+10)	94 kDa		2
343	TraesCS2D02G272400.1	27721 (+1)	40 kDa		2
Total					44683
